# Supplementary material for: Ubiquitous Love or Not? Animal Welfare and Animal-Informed Consent in Giant Panda Tourism
Source: Animals (Basel). 2023 Feb 17;13(4):718. doi: 10.3390/ani13040718 (PMC9952821; doi:10.3390/ani13040718)
Supplement: Supplementary file 1 [file animals-13-00718-s001.zip]

Archive with 1 entries (1 files):
- animals-2158254-supplementary.pdf
